# Supplementary material for: Validation of Polar OH1 optical heart rate sensor for moderate and high intensity physical activities
Source: PLoS One. 2019 May 23;14(5):e0217288. doi: 10.1371/journal.pone.0217288 (PMC6532910; doi:10.1371/journal.pone.0217288)
Supplement: S1 Dataset — (XLS) [file pone.0217288.s001.xls]

## Sheet: Sheet1
The data consists of time-synced ECG and Polar OH1 sensor readings. Each data record (row) consists of the fields; data point number, gender, ECG heart rate (HR), Polar OH1 forearm HR, Polar OH1 upper arm HR and Polar OH1 temple HR. Noisy sections of ECG was removed and the corresponding Polar OH1 readings were also removed. Missing Polar reading due to loss of skin contact and build-up times are…
Data Point	Gender	Phase	ECG HR (bpm)	Polar OH1 Forearm (bpm)	Polar OH1 Upperarm (bpm)	Polar OH1 Temple (bpm)
1	M	1	72	72	73	72		M	Male
2	M	1	72	73	73	73		F	Female
3	M	1	72	73	73	73
4	M	1	72	73	72	73		Phase	Field in Table 5
5	M	1	70	72	71	72		1	Rest
6	M	1	72	71	71	71		2	Treadmill no inclination 4 km/h
7	M	1	72	70	70	71		3	Treadmill no inclination 5 km/h
8	M	1	72	70	70	70		4	Treadmill no inclination 5.5 km/h
9	M	1	74	70	71	71		5	Treadmill inclination 4 km/h
10	M	1	72	71	71	71		6	Treadmill inclination 5 km/h
11	M	1	72	72	72	72		7	Treadmill inclination 5.5 km/h
12	M	1	74	73	73	73		8	Cycle 60 rpm
13	M	1	74	74	74	74		9	Cycle 80 rpm
14	M	1	74	75	75	74		10	Recovery
15	M	1	72	76	76	76
16	M	1	74	77	77	77
17	M	1	74	78	78	78
18	M	1	74	79	79	79
19	M	1	74	78	78	78
20	M	1	74	78	78	78
21	M	1	74	77	77	78
22	M	1	74	77	76	77
23	M	1	74	76	76	77
24	M	1	74	76	75	76
25	M	1	72	75	74	75
26	M	1	72	74	74	74
27	M	1	74	72	72	73
28	M	1	74	71	71	72
29	M	1	74	71	70	71
30	M	1	74	70	70	70
31	M	1	72	70	70	70
32	M	1	72	70	70	70
33	M	1	72	70	70	70
34	M	1	74	70	70	70
35	M	1	74	70	70	70
36	M	1	72	70	70	70
37	M	1	72	69	70	70
38	M	1	72	69	69	69
39	M	1	70	69	69	70
40	M	1	70	69	69	70
41	M	1	72	69	69	69
42	M	1	70	69	69	69
43	M	1	70	69	69	69
44	M	1	68	69	69	69
45	M	1	70	69	69	69
46	M	1	72	69	69	69
47	M	1	72	69	69	69
48	M	1	74	69	70	69
49	M	1	72	69	70	69
50	M	1	72	70	70	70
51	M	1	74	70	71	70
52	M	1	76	79	80	79
53	M	1	76	79	79	79
54	M	1	78	78	78	79
55	M	1	78	78	78	78
56	M	1	78	77	77	77
57	M	1	78	76	76	77
58	M	1	78	75	75	76
59	M	1	78	75	75	75
60	M	1	78	75	74	75
61	M	1	78	74	74	74
62	M	1	78	74	74	74
63	M	1	80	74	74	74
64	M	1	78	73	73	73
65	M	1	76	73	73	73
66	M	1	76	73	73	73
67	M	1	74	72	73	72
68	M	1	76	72	73	72
69	M	1	76	73	73	72
70	M	1	74	73	73	73
71	M	1	74	73	73	73
72	M	1	74	73	73	72
73	M	1	74	72	73	72
74	M	1	74	72	72	72
75	M	1	74	72	72	72
76	M	1	72	74	74	74
77	M	1	74	75	75	74
78	M	1	74	75	75	75
79	M	1	74	76	76	76
80	M	1	72	76	76	76
81	M	1	74	76	76	76
82	M	1	74	75	75	75
83	M	1	74	74	74	75
84	M	1	74	74	74	74
85	M	1	76	74	75	74
86	M	1	76	75	76	75
87	M	1	74	76	77	76
88	M	1	74	78	78	77
89	M	1	76	79	79	78
90	M	1	76	79	79	79
91	M	1	76	80	79	79
92	M	1	74	78	78	79
93	M	1	76	77	77	78
94	M	1	76	77	77	77
95	M	1	76	76	76	77
96	M	1	76	76	76	77
97	M	1	74	76	76	77
98	M	1	74	75	74	75
99	M	1	74	74	73	74
100	M	1	74	73	72	73
101	M	1	74	72	72	72
102	M	1	76	72	72	72
103	M	1	74	72	72	72
104	M	1	74	73	72	72
105	M	1	74	73	72	72
106	M	1	74	72	71	72
107	M	1	72	71	71	71
108	M	1	74	71	70	71
109	M	1	74	70	70	70
110	M	1	72	70	70	70
111	M	1	72	70	70	70
112	M	1	74	70	71	70
113	M	1	72	70	71	71
114	M	1	72	70	71	71
115	M	1	72	70	70	71
116	M	1	72	71	71	71
117	M	1	72	74	73	73
118	M	1	72	73	72	72
119	M	1	72	72	72	72
120	M	1	72	73	72	73
121	M	1	72	72	72	72
122	M	1	72	73	73	73
123	M	1	74	73	73	73
124	M	1	74	72	73	73
125	M	1	72	72	73	73
126	M	1	72	72	73	73
127	M	1	74	73	73	73
128	M	1	74	73	74	73
129	M	1	74	74	74	74
130	M	1	72	75	75	74
131	M	1	72	75	75	75
132	M	1	74	75	76	75
133	M	1	74	75	75	75
134	M	1	74	75	75	75
135	M	1	74	74	75	75
136	M	1	74	74	74	74
137	M	1	74	74	74	74
138	M	1	74	74	74	74
139	M	1	76	75	75	74
140	M	1	74	75	75	75
141	M	1	74	75	76	75
142	M	1	94	80	77	80
143	M	1	92	80	78	81
144	M	1	92	80	79	81
145	M	1	98	80	79	81
146	M	1	96	80	81	81
147	M	1	98	81	83	81
148	M	1	102	82	83	82
149	M	1	98	83	84	82
150	M	1	98	85	85	83
151	M	1	96	86	85	83
152	M	1	96	87	86	84
153	M	1	98	88	87	85
154	M	1	96	88	88	86
155	M	1	94	89	89	87
156	M	1	96	89	89	88
157	M	1	96	89	89	88
158	M	1	94	89	89	88
159	M	1	94	88	89	88
160	M	1	96	87	89	88
161	M	1	96	86	89	88
162	M	1	94	84	89	87
163	M	1	94	83	88	87
164	M	1	92	81	87	86
165	M	1	94	80	86	85
166	M	1	94	79	85	85
167	M	1	88	78	83	84
168	M	1	86	77	82	83
169	M	1	86	76	80	82
170	M	1	84	75	79	81
171	M	1	84	74	77	80
172	M	1	82	74	76	78
173	M	1	80	75	75	75
174	M	1	80	75	75	75
175	M	1	76	75	75	75
176	M	1	80	74	75	74
177	M	1	78	74	75	74
178	M	1	80	73	73	74
179	M	1	78	73	73	74
180	M	1	78	74	73	73
181	M	1	80	75	74	73
182	M	1	78	77	75	73
183	M	1	78	78	77	74
184	M	1	80	80	78	75
185	M	1	80	81	80	75
186	M	1	80	80	80	76
187	M	1	80	80	81	76
188	M	1	82	79	79	76
189	M	1	80	78	78	76
190	M	1	82	77	78	76
191	M	1	82	77	77	77
192	M	1	82	78	77	78
193	M	1	84	79	78	78
194	M	1	84	81	80	79
195	M	1	84	81	80	80
196	M	1	86	81	81	80
197	M	1	84	80	81	81
198	M	1	84	79	80	80
199	M	1	86	79	80	80
200	M	1	86	79	79	80
201	M	1	86	80	79	79
202	M	1	82	78	79	79
203	M	1	80	77	78	78
204	M	1	80	77	77	77
205	M	1	80	76	76	74
206	M	1	80	75	76	74
207	M	1	78	75	75	75
208	M	1	80	75	75	75
209	M	1	78	75	75	75
210	M	1	78	74	75	75
211	M	1	76	74	75	75
212	M	1	78	75	75	75
213	M	1	76	75	75	75
214	M	1	76	75	75	75
215	M	1	76	76	76	75
216	M	1	78	76	76	75
217	M	1	78	76	76	75
218	M	1	76	76	76	75
219	M	1	74	75	76	75
220	M	1	76	76	76	76
221	M	1	76	76	76	76
222	M	1	74	76	76	76
223	M	1	76	76	76	76
224	M	1	76	76	76	77
225	M	1	78	76	76	77
226	M	1	80	77	77	77
227	M	1	82	78	78	78
228	M	1	82	79	78	79
229	M	1	84	79	79	80
230	M	1	82	80	79	80
231	M	1	82	80	80	80
232	M	1	82	81	80	80
233	M	1	82	81	81	80
234	M	1	82	81	82	81
235	M	1	82	81	82	81
236	M	1	82	81	83	81
237	M	1	82	82	82	81
238	M	1	82	83	81	80
239	M	1	82	82	80	79
240	M	1	84	81	79	78
241	M	1	82	81	78	77
242	M	1	82	80	77	77
243	M	1	82	80	78	77
244	M	1	82	80	78	78
245	M	1	84	79	78	78
246	M	1	84	79	78	78
247	M	1	82	78	78	78
248	M	1	82	77	78	77
249	M	1	80	76	77	77
250	M	1	80	75	76	76
251	M	1	78	76	75	76
252	M	1	78	77	76	76
253	M	1	78	77	76	77
254	M	1	76	78	77	78
255	M	1	76	78	78	79
256	M	1	76	78	78	79
257	M	1	76	78	79	79
258	M	1	76	78	78	78
259	M	1	78	78	78	77
260	M	1	78	77	77	77
261	M	1	76	77	77	77
262	M	1	76	77	77	77
263	M	1	78	77	77	77
264	M	1	76	77	77	77
265	M	1	76	77	77	77
266	M	1	76	76	77	76
267	M	1	76	76	76	76
268	M	1	76	76	76	76
269	M	1	76	76	76	77
270	M	1	78	76	76	77
271	M	1	78	77	76	77
272	M	1	78	77	77	77
273	M	1	78	78	77	77
274	M	1	78	78	77	78
275	M	1	78	79	78	78
276	M	1	78	79	78	79
277	M	1	76	79	79	79
278	M	1	76	79	79	79
279	M	1	78	78	79	79
280	M	1	78	78	79	79
281	M	1	76	78	79	78
282	M	1	78	78	78	78
283	M	1	78	78	78	78
284	M	1	78	78	78	78
285	M	1	76	78	78	78
286	M	1	78	77	77	77
287	M	1	82	78	77	78
288	M	1	82	78	78	78
289	M	1	82	79	79	79
290	M	1	84	80	79	79
291	M	1	58	68	68	68
292	M	1	56	67	67	67
293	M	1	56	67	66	66
294	M	1	56	66	66	66
295	M	1	54	66	66	66
296	M	1	54	66	66	66
297	M	1	56	65	66	66
298	M	1	56	65	65	65
299	M	1	56	64	63	64
300	M	1	56	64	64	63
301	M	1	56	64	64	64
302	M	1	56	65	65	65
303	M	1	56	66	66	66
304	M	1	56	66	66	66
305	M	1	54	66	66	66
306	M	1	64	66	66	66
307	M	1	58	65	65	65
308	M	1	60	64	64	65
309	M	1	58	64	64	64
310	M	1	60	63	63	63
311	M	1	58	63	63	63
312	M	1	56	63	64	63
313	M	1	58	64	64	65
314	M	1	58	65	65	65
315	M	1	62	63	63	63
316	M	1	64	62	61	62
317	M	1	64	61	60	61
318	M	1	64	61	61	61
319	M	1	64	62	61	61
320	M	1	64	62	62	62
321	M	1	62	64	64	64
322	M	1	62	64	63	64
323	M	1	62	62	62	62
324	M	1	62	61	60	61
325	M	1	62	60	59	60
326	M	1	62	60	59	59
327	M	1	62	59	59	59
328	M	1	62	59	59	59
329	M	1	62	60	59	60
330	M	1	64	61	60	60
331	M	1	64	62	61	62
332	M	1	64	63	63	64
333	M	1	62	64	64	65
334	M	1	62	65	65	65
335	M	1	62	66	66	66
336	M	1	62	66	66	66
337	M	1	64	67	66	66
338	M	1	64	67	66	67
339	M	1	64	66	66	66
340	M	1	62	66	66	66
341	M	1	62	66	66	66
342	M	1	64	66	66	66
343	M	1	64	65	66	66
344	M	1	64	65	66	66
345	M	1	64	65	65	65
346	M	1	64	65	65	65
347	M	1	64	65	64	65
348	M	1	64	64	64	65
349	M	1	64	64	64	64
350	M	1	64	64	64	64
351	M	1	64	63	63	64
352	M	1	64	62	62	62
353	M	1	64	62	62	62
354	M	1	64	62	62	63
355	M	1	64	63	63	63
356	M	1	64	63	63	63
357	M	1	64	64	63	63
358	M	1	64	64	63	63
359	M	1	64	64	64	64
360	M	1	64	64	64	64
361	M	1	64	65	65	64
362	M	1	66	65	65	65
363	M	1	66	65	65	65
364	M	1	66	66	66	65
365	M	1	66	67	67	66
366	M	1	64	67	68	67
367	M	1	64	68	68	68
368	M	1	64	69	68	68
369	M	1	66	68	68	68
370	M	1	66	68	68	68
371	M	1	66	68	68	68
372	M	1	66	67	68	68
373	M	1	66	67	68	68
374	M	1	66	68	68	68
375	M	1	66	69	69	68
376	M	1	68	69	69	69
377	M	1	68	69	69	69
378	M	1	68	69	69	69
379	M	1	68	69	69	69
380	M	1	68	68	69	68
381	M	1	68	68	68	68
382	M	1	66	68	68	68
383	M	1	68	68	68	68
384	M	1	68	68	68	68
385	M	1	68	67	67	67
386	M	1	68	67	67	67
387	M	1	68	66	66	66
388	M	1	68	65	66	65
389	M	1	66	65	65	65
390	M	1	66	65	65	65
391	M	1	66	65	65	65
392	M	1	66	65	65	65
393	M	1	68	65	65	65
394	M	1	68	65	65	65
395	M	1	68	65	65	65
396	M	1	66	65	65	65
397	M	1	66	65	65	65
398	M	1	66	66	66	66
399	M	1	68	66	66	66
400	M	1	68	67	67	67
401	M	1	68	67	67	67
402	M	1	68	67	68	67
403	M	1	68	68	68	68
404	M	1	66	69	69	70
405	M	1	68	70	70	71
406	M	1	68	71	71	71
407	M	1	68	72	72	72
408	M	1	68	72	72	72
409	M	1	70	72	72	72
410	M	1	70	71	71	71
411	M	1	70	71	70	70
412	M	1	70	70	70	70
413	M	1	68	71	70	70
414	M	1	70	71	71	71
415	M	1	70	72	72	72
416	M	1	70	73	73	72
417	M	1	70	73	74	73
418	M	1	70	74	74	74
419	M	1	72	73	73	73
420	M	1	72	73	73	73
421	M	1	74	72	73	72
422	M	1	76	72	72	72
423	M	1	78	72	72	72
424	M	1	80	73	74	73
425	M	1	80	75	74	75
426	M	1	82	76	76	75
427	M	1	80	77	77	76
428	M	1	82	79	79	77
429	M	1	84	81	81	78
430	M	1	86	83	79	80
431	M	1	86	84	78	80
432	M	1	86	86	78	81
433	M	1	86	87	77	82
434	M	1	88	88	77	83
435	M	1	88	89	78	84
436	M	1	86	90	78	87
437	M	1	88	90	79	89
438	M	1	88	91	79	90
439	M	1	88	91	80	91
440	M	1	90	92	81	91
441	M	1	88	92	82	92
442	M	1	88	92	83	91
443	M	1	66	65	71	71
444	M	1	66	65	70	69
445	M	1	66	64	68	68
446	M	1	66	63	66	66
447	M	1	66	62	65	65
448	M	1	66	61	63	63
449	M	1	64	60	62	62
450	M	1	64	60	61	61
451	M	1	64	59	60	60
452	M	1	64	58	59	59
453	M	1	64	57	58	57
454	M	1	64	57	58	57
455	M	1	64	57	58	57
456	M	1	64	57	59	58
457	M	1	64	58	59	58
458	M	1	64	59	61	60
459	M	1	62	60	62	61
460	M	1	62	62	63	62
461	M	1	62	62	65	64
462	M	1	64	61	66	65
463	M	1	64	61	67	67
464	M	1	64	61	67	66
465	M	1	64	61	67	66
466	M	1	64	62	67	66
467	M	1	66	61	67	66
468	M	1	66	61	66	66
469	M	1	66	62	67	66
470	M	1	66	63	67	67
471	M	1	66	64	67	67
472	M	1	66	64	67	67
473	M	1	68	63	68	67
474	M	1	68	63	68	68
475	M	1	68	63	69	69
476	M	1	68	62	69	69
477	M	1	68	62	69	69
478	M	1	68	63	68	69
479	M	1	68	63	69	69
480	M	1	68	64	69	69
481	M	1	68	65	70	70
482	M	1	66	67	70	69
483	M	1	64	66	69	69
484	M	1	64	66	68	68
485	M	1	64	65	66	67
486	M	1	62	64	64	66
487	M	1	62	64	63	65
488	M	1	62	63	62	64
489	M	1	62	62	61	63
490	M	1	62	61	60	62
491	M	1	62	60	59	60
492	M	1	60	59	58	59
493	M	1	60	58	58	59
494	M	1	60	58	58	58
495	M	1	56	58	58	58
496	M	1	56	58	58	58
497	M	1	56	59	58	58
498	M	1	56	59	58	59
499	M	1	54	59	59	59
500	M	1	54	60	60	60
501	M	1	54	61	60	61
502	M	1	54	61	61	61
503	M	1	54	60	60	60
504	M	1	56	59	60	60
505	M	1	60	59	61	60
506	M	1	58	59	61	61
507	M	1	62	60	63	63
508	M	1	62	62	64	64
509	M	1	62	62	66	65
510	M	1	62	63	67	66
511	M	1	62	64	68	66
512	M	1	64	65	69	68
513	M	1	64	69	73	72
514	M	1	64	70	73	72
515	M	1	64	71	72	73
516	M	1	64	71	72	72
517	M	1	64	70	71	71
518	M	1	66	69	70	70
519	M	1	66	68	69	69
520	M	1	66	67	67	67
521	M	1	66	66	66	66
522	M	1	66	65	65	65
523	M	1	68	64	64	64
524	M	1	68	63	63	64
525	M	1	68	64	63	63
526	M	1	68	65	63	64
527	M	1	70	64	65	65
528	M	1	70	64	66	66
529	M	1	70	64	67	67
530	M	1	70	65	68	69
531	M	1	70	66	69	70
532	M	1	68	66	70	70
533	M	1	68	67	71	71
534	M	1	68	68	72	72
535	M	1	68	68	71	72
536	M	1	68	68	71	71
537	M	1	68	67	69	70
538	M	1	70	67	69	69
539	M	1	70	67	68	68
540	M	1	66	67	69	69
541	M	1	66	68	70	69
542	M	1	66	69	68	70
543	M	1	66	70	67	71
544	M	1	68	70	65	67
545	M	1	68	69	63	66
546	M	1	68	67	62	64
547	M	1	66	66	61	63
548	M	1	68	66	60	63
549	M	1	66	65	61	62
550	M	1	66	65	61	63
551	M	1	64	65	62	64
552	M	1	64	65	63	64
553	M	1	64	64	65	65
554	M	1	64	64	66	66
555	M	1	62	63	65	67
556	M	1	62	62	64	66
557	M	1	64	61	64	66
558	M	1	62	61	63	65
559	M	1	62	60	62	64
560	M	1	62	60	62	63
561	M	1	62	61	62	63
562	M	1	62	61	62	64
563	M	1	62	62	64	65
564	M	1	64	63	65	66
565	M	1	60	64	66	67
566	M	1	60	65	67	67
567	M	1	60	66	67	67
568	M	1	62	66	68	68
569	M	1	62	67	68	68
570	M	1	62	67	69	69
571	M	1	62	68	70	69
572	M	1	62	68	69	68
573	M	1	64	67	68	67
574	M	1	62	66	68	66
575	M	1	64	65	67	65
576	M	1	62	64	66	65
577	M	1	64	63	65	64
578	M	1	62	62	64	64
579	M	1	64	61	65	64
580	M	1	64	57	66	63
581	M	1	66	57	66	62
582	M	1	66	56	65	62
583	M	1	66	57	65	62
584	M	1	66	58	65	62
585	M	1	64	59	65	62
586	M	1	66	60	65	62
587	M	1	66	60	65	62
588	M	1	66	61	66	63
589	M	1	68	62	67	64
590	M	1	68	63	68	65
591	M	1	66	63	69	66
592	M	1	66	64	69	67
593	M	1	68	64	71	69
594	M	1	68	65	72	71
595	M	1	70	65	74	72
596	M	1	70	65	74	73
597	M	1	70	67	73	74
598	M	1	70	68	72	73
599	M	1	70	68	72	73
600	M	1	68	68	71	72
601	M	1	70	68	71	72
602	M	1	70	69	70	71
603	M	1	70	69	70	70
604	M	1	72	70	70	70
605	M	1	72	70	70	70
606	M	1	72	76	78	75
607	M	1	72	75	77	74
608	M	1	70	74	75	73
609	M	1	70	72	74	73
610	M	1	70	70	72	73
611	M	1	68	68	70	73
612	M	1	68	67	68	73
613	M	1	66	65	67	73
614	M	1	66	63	64	73
615	M	1	66	62	63	73
616	M	1	66	61	61	73
617	M	1	64	60	60	69
618	M	1	64	59	59	66
619	M	1	66	59	59	66
620	M	1	62	59	59	63
621	M	1	62	59	59	62
622	M	1	62	60	60	62
623	M	1	60	60	60	61
624	M	1	60	61	61	61
625	M	1	60	62	61	62
626	M	1	60	62	61	62
627	M	1	60	62	62	62
628	M	1	60	62	62	62
629	M	1	60	63	63	63
630	M	1	60	63	63	63
631	M	1	60	63	63	63
632	M	1	62	63	63	63
633	M	1	62	62	62	62
634	M	1	62	62	62	62
635	M	1	64	62	62	62
636	M	1	64	62	62	62
637	M	1	64	63	63	62
638	M	1	64	64	64	63
639	M	1	64	65	65	64
640	M	1	64	66	66	65
641	M	1	64	66	67	65
642	M	1	64	67	66	66
643	M	1	62	66	65	66
644	M	1	62	66	64	66
645	M	1	62	65	63	66
646	M	1	62	64	62	66
647	M	1	62	63	62	66
648	M	1	62	62	61	64
649	M	1	62	62	61	64
650	M	1	62	62	61	64
651	M	1	62	63	62	64
652	M	1	62	63	63	64
653	M	1	62	64	64	64
654	M	1	62	64	64	64
655	M	1	62	64	64	64
656	M	1	62	64	65	64
657	M	1	64	64	64	64
658	M	1	64	64	64	64
659	M	1	64	63	63	64
660	M	1	64	62	62	63
661	M	1	62	62	62	62
662	M	1	64	62	62	62
663	M	1	64	63	63	63
664	M	1	64	64	64	64
665	M	1	64	65	66	65
666	M	1	64	67	67	66
667	M	1	64	68	68	67
668	M	1	64	69	69	68
669	M	1	64	70	71	69
670	M	1	64	67	69	66
671	M	1	64	65	66	65
672	M	1	64	64	64	64
673	M	1	64	62	62	63
674	M	1	64	61	62	62
675	M	1	64	61	61	61
676	M	1	64	60	61	61
677	M	1	64	61	61	61
678	M	1	64	62	62	62
679	M	1	64	62	62	62
680	M	1	62	63	63	62
681	M	1	62	63	63	63
682	M	1	62	63	63	63
683	M	1	64	63	63	63
684	M	1	64	63	63	63
685	M	1	64	63	63	63
686	M	1	62	63	63	63
687	M	1	62	63	63	62
688	M	1	62	63	63	62
689	M	1	62	63	64	62
690	M	1	62	64	64	64
691	M	1	62	64	64	65
692	M	1	62	64	63	64
693	M	1	62	63	63	63
694	M	1	62	63	62	63
695	M	1	62	62	62	63
696	M	1	62	62	62	63
697	M	1	62	61	62	62
698	M	1	62	61	62	62
699	M	1	62	61	61	62
700	M	1	62	61	61	61
701	M	1	64	61	61	61
702	M	1	64	62	61	61
703	M	1	64	62	62	62
704	M	1	64	62	62	62
705	M	1	64	64	65	64
706	M	1	64	66	66	65
707	M	1	64	67	67	66
708	M	1	62	68	68	66
709	M	1	62	65	64	65
710	M	1	62	64	63	63
711	M	1	62	63	62	63
712	M	1	64	62	62	62
713	M	1	64	62	62	61
714	M	1	64	63	62	61
715	M	1	64	63	63	61
716	M	1	64	63	63	62
717	M	1	66	63	62	62
718	M	1	66	63	63	63
719	M	1	66	64	63	64
720	M	1	68	64	64	64
721	M	1	68	65	65	64
722	M	1	68	66	67	64
723	M	1	68	68	69	64
724	M	1	66	70	71	64
725	M	1	64	71	72	64
726	M	1	64	72	73	65
727	M	1	64	72	73	65
728	M	1	64	71	71	65
729	M	1	64	68	68	65
730	M	1	64	67	66	65
731	M	1	64	65	65	65
732	M	1	64	64	63	64
733	M	1	64	63	62	63
734	M	1	64	62	61	63
735	M	1	64	61	61	63
736	M	1	64	61	61	62
737	M	1	64	61	61	62
738	M	1	64	60	60	61
739	M	1	64	60	60	60
740	M	1	64	60	60	60
741	M	1	62	60	60	60
742	M	1	62	60	60	60
743	M	1	62	59	60	60
744	M	1	62	59	60	60
745	M	1	62	59	59	60
746	M	1	60	59	59	60
747	M	1	60	59	59	59
748	M	1	60	59	59	59
749	M	1	78	81	81	82
750	M	1	76	80	79	81
751	M	1	76	79	78	80
752	M	1	78	78	76	79
753	M	1	78	77	75	77
754	M	1	78	74	74	75
755	M	1	76	75	74	75
756	M	1	76	75	75	76
757	M	1	76	77	76	77
758	M	1	78	77	77	78
759	M	1	76	78	78	78
760	M	1	76	78	78	78
761	M	1	78	77	77	77
762	M	1	76	76	76	76
763	M	1	76	76	75	75
764	M	1	78	75	75	75
765	M	1	76	75	75	75
766	M	1	76	76	75	76
767	M	1	74	76	76	76
768	M	1	74	77	76	76
769	M	1	76	77	77	77
770	M	1	74	77	77	77
771	M	1	74	77	77	77
772	M	1	76	77	77	76
773	M	1	76	75	76	75
774	M	1	76	74	75	74
775	M	1	78	75	75	75
776	M	1	76	75	75	75
777	M	1	76	76	76	76
778	M	1	76	76	76	76
779	M	1	76	76	76	76
780	M	1	76	76	76	77
781	M	1	76	77	77	77
782	M	1	76	77	77	77
783	M	1	74	76	77	76
784	M	1	76	75	76	76
785	M	1	76	75	75	75
786	M	1	76	75	75	75
787	M	1	78	75	75	75
788	M	1	76	75	75	75
789	M	1	76	75	75	75
790	M	1	78	75	75	75
791	M	1	76	76	75	76
792	M	1	78	76	76	77
793	M	1	78	77	77	77
794	M	1	76	77	78	78
795	M	1	76	78	78	79
796	M	1	78	79	79	80
797	M	1	78	80	80	82
798	M	1	80	81	81	83
799	M	1	78	81	82	82
800	M	1	78	81	81	81
801	M	1	78	80	80	80
802	M	1	78	79	80	78
803	M	1	78	80	79	79
804	M	1	78	80	80	80
805	M	1	76	80	80	80
806	M	1	76	80	80	80
807	M	1	78	79	79	78
808	M	1	78	78	78	77
809	M	1	78	77	77	76
810	M	1	76	76	76	76
811	M	1	76	75	76	75
812	M	1	76	75	75	74
813	M	1	78	74	74	73
814	M	1	76	73	73	72
815	M	1	76	72	73	72
816	M	1	76	72	72	72
817	M	1	76	71	72	71
818	M	1	76	71	71	71
819	M	1	76	71	71	71
820	M	1	74	71	71	71
821	M	1	76	72	71	72
822	M	1	74	73	72	73
823	M	1	74	74	73	74
824	M	1	74	75	75	75
825	M	1	76	75	75	75
826	M	1	74	75	75	75
827	M	1	76	75	75	75
828	M	1	74	74	74	74
829	M	1	74	74	74	74
830	M	1	76	74	74	74
831	M	1	76	75	74	75
832	M	1	74	76	75	76
833	M	1	76	77	76	77
834	M	1	76	78	78	78
835	M	1	76	79	79	79
836	M	1	78	80	80	80
837	M	1	76	80	80	80
838	M	1	78	80	80	80
839	M	1	78	81	80	80
840	M	1	82	81	82	82
841	M	1	80	82	83	83
842	M	1	80	83	84	84
843	M	1	80	84	84	83
844	M	1	82	85	85	83
845	M	1	80	87	88	85
846	M	1	80	87	89	86
847	M	1	78	86	89	87
848	M	1	80	84	89	87
849	M	1	80	82	88	86
850	M	1	80	81	87	85
851	M	1	80	79	86	84
852	M	1	80	77	83	83
853	M	1	80	76	81	82
854	M	1	78	76	80	81
855	M	1	78	77	80	80
856	M	1	78	77	79	80
857	M	1	78	77	79	79
858	M	1	78	77	79	79
859	M	1	76	77	78	78
860	M	1	76	76	77	77
861	M	1	78	75	76	75
862	M	1	76	74	75	74
863	M	1	76	73	73	73
864	M	1	76	72	73	72
865	M	1	76	72	72	72
866	M	1	74	72	73	72
867	M	1	74	73	73	73
868	M	1	72	74	74	74
869	M	1	72	74	74	74
870	M	1	74	75	75	75
871	M	1	74	74	75	74
872	M	1	72	74	75	74
873	M	1	72	74	74	74
874	M	1	72	74	74	73
875	M	1	72	73	73	73
876	M	1	74	73	73	72
877	M	1	74	72	73	72
878	M	1	72	72	72	71
879	M	1	72	71	71	71
880	M	1	72	71	71	71
881	M	1	72	70	70	70
882	M	1	72	69	69	69
883	M	1	74	69	69	69
884	M	1	74	70	70	69
885	M	1	74	70	70	70
886	M	1	72	71	71	71
887	M	1	72	71	72	73
888	M	1	72	71	74	75
889	M	1	74	71	75	76
890	M	1	74	70	76	77
891	M	1	72	69	77	76
892	M	1	74	68	76	75
893	M	1	74	68	75	74
894	M	1	74	68	74	73
895	M	1	74	68	73	72
896	M	1	74	69	73	72
897	M	1	74	70	73	74
898	M	1	74	71	75	75
899	M	1	76	72	76	77
900	M	1	74	73	78	78
901	M	1	74	73	79	77
902	M	1	76	74	78	77
903	M	1	74	73	77	76
904	M	1	76	72	76	75
905	M	1	74	72	75	75
906	M	1	72	71	76	76
907	M	1	74	72	76	77
908	M	1	90	94	95	95
909	M	1	90	93	94	94
910	M	1	90	92	93	93
911	M	1	90	92	93	92
912	M	1	88	92	92	91
913	M	1	88	92	92	92
914	M	1	90	92	92	92
915	M	1	88	91	92	92
916	M	1	88	90	91	91
917	M	1	88	88	90	90
918	M	1	88	87	88	88
919	M	1	88	85	86	87
920	M	1	88	84	85	85
921	M	1	88	83	84	84
922	M	1	88	83	83	84
923	M	1	90	84	84	84
924	M	1	88	85	84	85
925	M	1	88	85	85	85
926	M	1	88	86	85	86
927	M	1	86	86	86	86
928	M	1	86	86	86	86
929	M	1	86	87	87	87
930	M	1	88	88	87	88
931	M	1	86	87	87	87
932	M	1	88	84	85	85
933	M	1	86	84	85	85
934	M	1	86	83	86	86
935	M	1	86	84	87	87
936	M	1	86	85	88	87
937	M	1	86	86	89	88
938	M	1	86	86	87	87
939	M	1	86	85	86	86
940	M	1	86	85	85	85
941	M	1	86	85	85	85
942	M	1	86	85	85	84
943	M	1	88	86	85	85
944	M	1	86	87	86	86
945	M	1	88	87	87	87
946	M	1	86	88	87	87
947	M	1	88	88	88	88
948	M	1	90	89	88	88
949	M	1	88	89	89	89
950	M	1	90	90	90	89
951	M	1	88	91	91	91
952	M	1	90	92	92	92
953	M	1	90	94	93	93
954	M	1	90	95	94	94
955	M	1	92	96	95	95
956	M	1	90	97	96	96
957	M	1	90	97	97	96
958	M	1	90	97	97	97
959	M	1	92	97	97	97
960	M	1	90	96	97	97
961	M	1	92	94	95	95
962	M	1	94	93	94	94
963	M	1	92	92	93	93
964	M	1	92	92	91	91
965	M	1	92	93	92	92
966	M	1	92	94	93	93
967	M	1	92	95	94	94
968	M	1	92	95	95	95
969	M	1	92	94	94	94
970	M	1	92	93	94	94
971	M	1	94	92	92	92
972	M	1	92	91	91	91
973	M	1	90	90	91	91
974	M	1	92	90	90	90
975	M	1	90	90	90	90
976	M	1	92	90	90	90
977	M	1	90	88	89	89
978	M	1	90	87	88	88
979	M	1	90	86	87	87
980	M	1	90	85	86	86
981	M	1	90	85	85	85
982	M	1	90	85	85	85
983	M	1	88	86	86	85
984	M	1	90	87	86	86
985	M	1	88	87	87	87
986	M	1	90	88	87	87
987	M	1	90	88	88	88
988	M	1	90	89	89	88
989	M	1	88	89	89	89
990	M	1	90	89	89	89
991	M	1	88	90	89	89
992	M	1	88	90	89	90
993	M	1	88	90	90	90
994	M	1	88	91	90	90
995	M	1	88	91	91	91
996	M	1	88	91	91	91
997	M	1	88	90	90	90
998	M	1	88	89	89	90
999	M	1	88	88	88	88
1000	M	1	88	88	88	88
1001	M	1	88	88	88	88
1002	M	1	88	88	88	88
1003	M	1	90	88	88	88
1004	M	1	88	89	89	89
1005	M	1	90	88	88	89
1006	M	1	90	88	88	88
1007	M	1	88	88	87	87
1008	M	1	88	88	88	88
1009	M	1	88	89	89	89
1010	M	1	88	89	89	89
1011	M	1	88	90	89	89
1012	M	1	88	88	89	88
1013	M	1	88	87	88	88
1014	M	1	88	87	87	87
1015	M	1	88	87	87	86
1016	M	1	88	87	87	87
1017	M	1	86	87	87	87
1018	M	1	88	86	87	87
1019	M	1	86	86	86	86
1020	M	1	88	86	86	86
1021	M	1	86	86	86	86
1022	M	1	88	86	86	86
1023	M	1	88	86	86	86
1024	M	1	88	86	86	86
1025	M	1	88	86	86	86
1026	M	1	88	87	86	86
1027	M	1	88	87	87	87
1028	M	1	86	88	87	87
1029	M	1	88	88	88	88
1030	M	1	86	89	89	88
1031	M	1	88	89	89	88
1032	M	1	86	88	88	88
1033	M	1	88	87	87	87
1034	M	1	86	87	87	87
1035	M	1	88	87	86	86
1036	M	1	88	87	87	87
1037	M	1	88	88	87	87
1038	M	1	88	88	88	88
1039	M	1	88	89	89	89
1040	M	1	90	89	89	89
1041	M	1	88	89	89	89
1042	M	1	90	89	89	89
1043	M	1	90	90	89	89
1044	M	1	92	90	90	90
1045	M	1	94	91	90	90
1046	M	1	94	91	90	92
1047	M	1	96	90	91	93
1048	M	1	96	92	92	95
1049	M	1	98	93	94	97
1050	M	1	98	94	96	98
1051	M	1	100	95	98	98
1052	M	1	98	97	100	98
1053	M	1	100	98	102	98
1054	M	1	98	100	102	98
1055	M	1	100	101	103	99
1056	M	1	100	102	104	99
1057	M	1	100	102	105	100
1058	M	1	102	102	106	101
1059	M	1	100	102	107	101
1060	M	1	102	101	107	101
1061	M	1	102	101	108	100
1062	M	1	62	62	63	62
1063	M	1	62	62	63	62
1064	M	1	62	62	62	62
1065	M	1	62	62	63	62
1066	M	1	62	63	63	63
1067	M	1	62	63	63	63
1068	M	1	62	63	64	64
1069	M	1	62	63	63	63
1070	M	1	62	63	63	63
1071	M	1	64	62	62	62
1072	M	1	66	62	63	63
1073	M	1	66	62	63	64
1074	M	1	66	63	64	65
1075	M	1	66	63	65	66
1076	M	1	66	63	67	67
1077	M	1	64	64	68	69
1078	M	1	64	64	70	70
1079	M	1	64	65	71	72
1080	M	1	66	66	72	71
1081	M	1	66	66	72	70
1082	M	1	64	66	70	69
1083	M	1	66	64	67	66
1084	M	1	66	64	66	66
1085	M	1	66	64	65	65
1086	M	1	66	65	65	64
1087	M	1	68	65	65	64
1088	M	1	68	65	65	65
1089	M	1	68	65	66	65
1090	M	1	68	66	67	66
1091	M	1	68	67	68	67
1092	M	1	68	68	69	69
1093	M	1	70	69	70	70
1094	M	1	70	70	71	70
1095	M	1	68	71	71	70
1096	M	1	70	70	70	69
1097	M	1	70	70	70	69
1098	M	1	68	70	70	70
1099	M	1	68	71	70	70
1100	M	1	68	72	72	71
1101	M	1	68	73	73	72
1102	M	1	68	73	74	73
1103	M	1	70	74	74	73
1104	M	1	70	73	74	73
1105	M	1	70	73	73	73
1106	M	1	70	72	72	72
1107	M	1	70	71	72	71
1108	M	1	70	70	70	70
1109	M	1	70	70	69	69
1110	M	1	70	69	68	69
1111	M	1	68	68	68	68
1112	M	1	70	68	69	69
1113	M	1	70	68	69	69
1114	M	1	70	69	69	69
1115	M	1	70	69	69	69
1116	M	1	70	66	67	66
1117	M	1	70	65	66	66
1118	M	1	70	66	66	67
1119	M	1	70	66	67	67
1120	M	1	70	68	68	68
1121	M	1	68	69	68	69
1122	M	1	70	70	70	70
1123	M	1	68	71	71	71
1124	M	1	68	71	71	70
1125	M	1	68	70	70	69
1126	M	1	68	69	69	68
1127	M	1	68	68	68	68
1128	M	1	68	67	67	67
1129	M	1	66	67	66	66
1130	M	1	68	65	65	66
1131	M	1	68	65	65	65
1132	M	1	68	65	65	65
1133	M	1	68	65	65	65
1134	M	1	66	65	65	65
1135	M	1	66	66	65	66
1136	M	1	66	66	67	67
1137	M	1	66	66	68	68
1138	M	1	68	66	67	67
1139	M	1	66	65	65	65
1140	M	1	66	65	65	65
1141	M	1	68	65	64	65
1142	M	1	66	66	65	65
1143	M	1	66	66	66	66
1144	M	1	68	66	66	66
1145	M	1	68	67	67	67
1146	M	1	68	67	68	67
1147	M	1	70	68	68	68
1148	M	1	70	70	73	72
1149	M	1	70	71	74	74
1150	M	1	70	71	75	75
1151	M	1	70	72	76	76
1152	M	1	68	73	76	76
1153	M	1	70	73	76	76
1154	M	1	70	73	75	75
1155	M	1	70	72	74	73
1156	M	1	72	71	72	72
1157	M	1	72	70	71	71
1158	M	1	72	70	70	70
1159	M	1	72	70	70	70
1160	M	1	72	70	71	72
1161	M	1	72	71	72	73
1162	M	1	72	72	73	73
1163	M	1	70	73	74	73
1164	M	1	72	72	73	72
1165	M	1	72	71	72	71
1166	M	1	72	70	71	70
1167	M	1	72	70	70	70
1168	M	1	72	69	69	69
1169	M	1	70	69	69	69
1170	M	1	70	68	68	68
1171	M	1	70	68	68	67
1172	M	1	68	68	67	67
1173	M	1	68	67	67	66
1174	M	1	68	67	67	66
1175	M	1	66	66	66	66
1176	M	1	68	66	66	66
1177	M	1	68	66	66	66
1178	M	1	68	65	65	65
1179	M	1	68	65	65	65
1180	M	1	68	64	65	64
1181	M	1	68	64	64	64
1182	M	1	66	64	64	64
1183	M	1	68	65	65	65
1184	M	1	68	66	65	65
1185	M	1	68	66	65	66
1186	M	1	66	66	66	66
1187	M	1	68	67	66	67
1188	M	1	68	67	68	68
1189	M	1	68	68	69	69
1190	M	1	68	69	70	70
1191	M	1	68	70	71	71
1192	M	1	70	71	72	72
1193	M	1	70	72	73	73
1194	M	1	68	72	73	73
1195	M	1	68	72	73	73
1196	M	1	68	72	72	72
1197	M	1	70	71	71	71
1198	M	1	70	72	72	72
1199	M	1	70	73	73	73
1200	M	1	70	73	74	74
1201	M	1	70	74	75	74
1202	M	1	72	74	74	73
1203	M	1	72	73	73	72
1204	M	1	72	73	72	71
1205	M	1	74	72	71	71
1206	M	1	72	72	71	71
1207	M	1	74	72	72	73
1208	M	1	74	73	73	74
1209	M	1	76	74	74	76
1210	M	1	64	74	67	69
1211	M	1	64	73	66	68
1212	M	1	66	72	65	67
1213	M	1	62	68	62	63
1214	M	1	62	66	62	62
1215	M	1	60	63	61	59
1216	M	1	62	62	60	58
1217	M	1	62	62	60	57
1218	M	1	62	61	59	56
1219	M	1	60	59	56	56
1220	M	1	60	58	57	58
1221	M	1	58	58	58	59
1222	M	1	58	58	58	58
1223	M	1	58	58	58	58
1224	M	1	56	58	58	58
1225	M	1	58	58	59	58
1226	M	1	58	57	58	57
1227	M	1	58	56	56	56
1228	M	1	54	54	53	55
1229	M	1	56	54	54	55
1230	M	1	58	55	55	56
1231	M	1	58	56	55	56
1232	M	1	58	56	56	58
1233	M	1	58	57	57	60
1234	M	1	58	58	61	61
1235	M	1	58	58	61	61
1236	M	1	58	58	61	61
1237	M	1	58	59	61	61
1238	M	1	58	59	61	62
1239	M	1	60	59	62	63
1240	M	1	60	60	63	62
1241	M	1	60	60	63	62
1242	M	1	58	61	62	62
1243	M	1	60	58	59	59
1244	M	1	62	57	58	57
1245	M	1	60	57	56	57
1246	M	1	58	58	58	59
1247	M	1	58	59	60	59
1248	M	1	58	57	58	58
1249	M	1	58	58	58	58
1250	M	1	58	58	58	59
1251	M	1	58	59	59	59
1252	M	1	58	59	59	59
1253	M	1	56	58	58	58
1254	M	1	56	58	58	58
1255	M	1	58	58	58	58
1256	M	1	58	58	58	58
1257	M	1	58	56	57	56
1258	M	1	58	54	55	55
1259	M	1	58	57	56	57
1260	M	1	58	61	61	57
1261	M	1	58	60	60	56
1262	M	1	58	58	58	55
1263	M	1	60	59	59	56
1264	M	1	58	61	60	60
1265	M	1	60	61	61	60
1266	M	1	60	61	61	60
1267	M	1	58	61	61	61
1268	M	1	60	61	61	61
1269	M	1	60	61	61	61
1270	M	1	60	61	61	61
1271	M	1	60	61	61	61
1272	M	1	60	58	59	58
1273	M	1	58	58	58	58
1274	M	1	60	57	58	57
1275	M	1	60	56	57	56
1276	M	1	60	56	56	56
1277	M	1	60	55	56	56
1278	M	1	60	56	56	56
1279	M	1	60	59	58	58
1280	M	1	58	57	57	57
1281	M	1	58	56	56	56
1282	M	1	58	56	56	57
1283	M	1	56	56	56	56
1284	M	1	56	56	56	56
1285	M	1	56	56	56	55
1286	M	1	56	55	56	55
1287	M	1	56	57	57	57
1288	M	1	56	58	57	58
1289	M	1	60	60	60	60
1290	M	1	60	60	61	60
1291	M	1	60	61	61	62
1292	M	1	72	77	77	76
1293	M	1	72	77	77	77
1294	M	1	74	77	77	77
1295	M	1	74	77	77	78
1296	M	1	74	77	77	79
1297	M	1	74	77	77	78
1298	M	1	74	76	76	77
1299	M	1	72	75	75	75
1300	M	1	74	75	75	75
1301	M	1	74	75	75	75
1302	M	1	72	75	75	75
1303	M	1	72	75	74	75
1304	M	1	72	74	73	74
1305	M	1	72	73	72	74
1306	M	1	74	72	71	72
1307	M	1	74	72	71	71
1308	M	1	76	71	71	71
1309	M	1	74	72	71	72
1310	M	1	74	72	72	72
1311	M	1	74	72	72	73
1312	M	1	74	73	73	73
1313	M	1	74	73	74	73
1314	M	1	74	73	74	73
1315	M	1	74	74	74	74
1316	M	1	74	74	74	74
1317	M	1	74	74	74	74
1318	M	1	74	74	74	74
1319	M	1	76	75	75	74
1320	M	1	74	75	75	75
1321	M	1	74	76	76	75
1322	M	1	74	77	76	76
1323	M	1	72	77	77	76
1324	M	1	74	77	77	76
1325	M	1	74	78	76	76
1326	M	1	74	79	76	76
1327	M	1	74	78	76	75
1328	M	1	76	78	75	75
1329	M	1	74	78	75	75
1330	M	1	74	77	74	75
1331	M	1	76	77	74	75
1332	M	1	74	76	74	74
1333	M	1	76	76	74	74
1334	M	1	76	75	74	74
1335	M	1	76	75	74	74
1336	M	1	74	75	74	74
1337	M	1	76	77	77	76
1338	M	1	78	78	78	76
1339	M	1	76	79	79	77
1340	M	1	76	79	79	78
1341	M	1	76	80	79	78
1342	M	1	76	79	78	78
1343	M	1	76	78	78	78
1344	M	1	76	78	77	78
1345	M	1	76	77	77	78
1346	M	1	76	76	76	77
1347	M	1	76	76	76	77
1348	M	1	76	76	75	76
1349	M	1	76	76	75	76
1350	M	1	74	74	73	74
1351	M	1	74	73	73	74
1352	M	1	74	73	72	73
1353	M	1	76	72	72	72
1354	M	1	74	72	71	71
1355	M	1	74	71	70	71
1356	M	1	72	70	70	70
1357	M	1	72	70	70	70
1358	M	1	72	70	69	69
1359	M	1	74	69	69	69
1360	M	1	72	69	69	69
1361	M	1	72	69	69	69
1362	M	1	72	70	70	69
1363	M	1	72	70	70	70
1364	M	1	72	70	70	70
1365	M	1	72	70	71	70
1366	M	1	72	72	72	72
1367	M	1	72	72	73	72
1368	M	1	74	73	73	73
1369	M	1	72	73	74	73
1370	M	1	72	75	75	74
1371	M	1	72	75	76	75
1372	M	1	74	76	77	75
1373	M	1	72	76	77	76
1374	M	1	72	76	77	76
1375	M	1	74	76	76	76
1376	M	1	74	76	75	76
1377	M	1	74	76	74	75
1378	M	1	74	75	74	74
1379	M	1	74	75	74	74
1380	M	1	74	75	75	74
1381	M	1	74	72	72	73
1382	M	1	74	72	73	73
1383	M	1	72	73	74	73
1384	M	1	74	74	75	74
1385	M	1	72	75	74	74
1386	M	1	72	74	74	74
1387	M	1	74	74	73	74
1388	M	1	74	73	73	74
1389	M	1	74	73	73	73
1390	M	1	72	73	73	73
1391	M	1	74	75	75	74
1392	M	1	74	75	75	75
1393	M	1	76	74	75	75
1394	M	1	76	75	75	75
1395	M	1	74	76	77	75
1396	M	1	76	76	77	76
1397	M	1	76	77	77	76
1398	M	1	76	77	78	77
1399	M	1	76	76	78	77
1400	M	1	76	76	78	78
1401	M	1	74	75	77	78
1402	M	1	76	75	77	77
1403	M	1	76	75	76	77
1404	M	1	76	75	76	77
1405	M	1	76	75	75	76
1406	M	1	76	75	75	76
1407	M	1	76	75	75	76
1408	M	1	76	75	75	76
1409	M	1	76	75	75	75
1410	M	1	76	75	75	75
1411	M	1	76	75	75	75
1412	M	1	74	75	74	75
1413	M	1	76	74	74	74
1414	M	1	74	74	73	73
1415	M	1	76	73	73	73
1416	M	1	76	73	73	74
1417	M	1	74	73	74	74
1418	M	1	74	74	74	74
1419	M	1	74	74	75	74
1420	M	1	76	74	75	74
1421	M	1	74	75	75	75
1422	M	1	74	75	75	75
1423	M	1	74	76	76	75
1424	M	1	72	75	75	76
1425	M	1	74	75	75	75
1426	M	1	74	74	74	74
1427	M	1	76	74	73	73
1428	M	1	76	73	73	73
1429	M	1	74	73	73	72
1430	M	1	76	73	73	73
1431	M	1	76	73	74	73
1432	M	1	76	73	74	74
1433	M	1	78	76	75	76
1434	M	1	78	76	76	77
1435	M	1	76	77	77	78
1436	M	1	78	78	77	79
1437	M	1	78	79	79	80
1438	M	1	76	79	80	81
1439	M	1	76	80	81	82
1440	M	1	76	81	81	82
1441	M	1	78	81	81	81
1442	M	1	76	82	81	80
1443	M	1	76	83	81	79
1444	M	1	78	82	80	78
1445	M	1	78	81	78	77
1446	M	1	76	81	77	76
1447	M	1	76	81	77	75
1448	M	1	78	80	76	76
1449	M	1	78	80	76	76
1450	M	1	78	79	77	76
1451	M	1	76	79	77	77
1452	M	1	76	79	77	77
1453	M	1	78	78	77	76
1454	M	1	78	78	76	75
1455	M	1	76	77	75	75
1456	M	1	76	76	74	74
1457	M	1	78	75	74	73
1458	M	1	76	75	73	73
1459	M	1	76	75	73	73
1460	M	1	76	75	73	73
1461	M	1	76	75	73	74
1462	M	1	76	75	74	74
1463	M	1	74	75	74	75
1464	M	1	74	75	75	75
1465	M	1	76	75	75	75
1466	M	1	74	75	75	75
1467	M	1	74	75	75	75
1468	M	1	74	76	75	75
1469	M	1	76	76	75	76
1470	M	1	76	76	76	76
1471	M	1	74	76	76	76
1472	M	1	74	76	76	76
1473	M	1	72	76	75	75
1474	M	1	74	75	75	75
1475	M	1	74	74	74	74
1476	M	1	74	74	73	73
1477	M	1	74	73	73	73
1478	M	1	74	73	72	72
1479	M	1	74	72	72	72
1480	M	1	74	72	72	72
1481	M	1	74	73	72	73
1482	M	1	74	73	73	73
1483	M	1	76	74	74	74
1484	M	1	76	75	74	75
1485	M	1	74	76	76	76
1486	M	1	74	77	77	78
1487	M	1	76	78	78	79
1488	M	1	76	78	78	79
1489	M	1	74	78	78	79
1490	M	1	76	78	77	77
1491	M	1	74	77	76	76
1492	M	1	74	76	76	75
1493	M	1	74	76	75	74
1494	M	1	74	75	74	73
1495	M	1	74	74	73	73
1496	M	1	74	73	72	72
1497	M	1	74	73	72	72
1498	M	1	76	73	72	72
1499	M	1	74	73	73	73
1500	M	1	74	73	73	73
1501	M	1	74	73	73	73
1502	M	1	76	73	73	73
1503	M	1	74	73	73	73
1504	M	1	74	73	73	73
1505	M	1	74	73	72	72
1506	M	1	74	74	72	73
1507	M	1	74	75	73	73
1508	M	1	74	75	73	74
1509	M	1	74	76	75	75
1510	M	1	74	76	75	75
1511	M	1	74	76	76	76
1512	M	1	72	76	76	76
1513	M	1	72	76	76	75
1514	M	1	74	75	75	74
1515	M	1	74	74	73	72
1516	M	1	74	73	72	72
1517	M	1	74	73	72	72
1518	M	1	76	73	74	74
1519	M	1	74	74	75	75
1520	M	1	74	74	75	75
1521	M	1	74	76	75	75
1522	M	1	74	75	75	75
1523	M	1	72	75	75	75
1524	M	1	72	75	75	75
1525	M	1	74	75	75	75
1526	M	1	74	74	74	74
1527	M	1	72	74	73	73
1528	M	1	72	73	72	72
1529	M	1	72	72	71	71
1530	M	1	70	72	70	70
1531	M	1	70	71	69	70
1532	M	1	72	70	69	69
1533	M	1	72	69	69	69
1534	M	1	72	68	68	68
1535	M	1	70	68	68	68
1536	M	1	70	66	68	68
1537	M	1	70	67	68	68
1538	M	1	68	67	67	68
1539	M	1	68	68	67	67
1540	M	1	68	68	67	67
1541	M	1	68	67	66	67
1542	M	1	66	67	66	66
1543	M	1	68	66	66	66
1544	M	1	68	66	66	66
1545	M	1	68	65	66	65
1546	M	1	66	65	65	65
1547	M	1	66	65	65	65
1548	M	1	66	66	65	64
1549	M	1	66	66	65	65
1550	M	1	66	66	65	65
1551	M	1	66	65	65	65
1552	M	1	66	65	66	66
1553	M	1	66	65	66	66
1554	M	1	66	66	66	66
1555	M	1	66	66	66	66
1556	M	1	66	66	66	66
1557	M	1	66	66	66	66
1558	M	1	66	66	66	66
1559	M	1	68	66	66	67
1560	M	1	66	66	67	67
1561	M	1	66	67	67	67
1562	M	1	66	67	68	68
1563	M	1	66	68	68	68
1564	M	1	68	68	68	68
1565	M	1	86	91	90	91
1566	M	1	86	91	91	90
1567	M	1	88	90	90	90
1568	M	1	90	90	90	90
1569	M	1	88	89	90	90
1570	M	1	90	88	89	90
1571	M	1	90	87	90	91
1572	M	1	92	87	91	94
1573	M	1	90	87	93	95
1574	M	1	92	87	94	96
1575	M	1	90	88	95	96
1576	M	1	92	89	96	96
1577	M	1	90	89	96	96
1578	M	1	92	90	97	96
1579	M	1	92	91	95	94
1580	M	1	94	91	92	92
1581	M	1	92	91	91	91
1582	M	1	94	90	90	91
1583	M	1	94	90	91	91
1584	M	1	94	90	92	91
1585	M	1	94	91	93	92
1586	M	1	94	92	93	93
1587	M	1	92	91	94	94
1588	M	1	92	93	97	96
1589	M	1	90	94	95	96
1590	M	1	90	94	94	94
1591	M	1	90	94	93	93
1592	M	1	88	94	91	91
1593	M	1	90	94	89	89
1594	M	1	88	94	88	88
1595	M	1	86	93	88	87
1596	M	1	88	93	87	87
1597	M	1	86	93	88	88
1598	M	1	88	93	88	88
1599	M	1	88	91	88	88
1600	M	1	88	91	88	88
1601	M	1	86	90	88	88
1602	M	1	86	90	88	88
1603	M	1	86	89	88	87
1604	M	1	84	89	89	89
1605	M	1	86	89	89	89
1606	M	1	84	89	89	89
1607	M	1	82	89	88	87
1608	M	1	84	89	87	86
1609	M	1	82	89	86	84
1610	M	1	80	88	84	83
1611	M	1	82	87	83	82
1612	M	1	80	87	82	82
1613	M	1	80	86	82	82
1614	M	1	82	85	81	81
1615	M	1	82	84	81	81
1616	M	1	82	84	81	81
1617	M	1	82	85	82	83
1618	M	1	84	85	83	83
1619	M	1	84	86	82	82
1620	M	1	84	86	82	82
1621	M	1	84	85	82	82
1622	M	1	84	85	81	83
1623	M	1	84	85	82	84
1624	M	1	84	86	84	86
1625	M	1	84	86	85	87
1626	M	1	84	88	87	86
1627	M	1	82	87	86	86
1628	M	1	84	87	85	85
1629	M	1	84	86	85	85
1630	M	1	82	85	85	85
1631	M	1	84	86	86	86
1632	M	1	84	86	86	87
1633	M	1	88	89	89	89
1634	M	1	86	89	89	89
1635	M	1	88	88	89	89
1636	M	1	86	87	88	90
1637	M	1	86	87	87	90
1638	M	1	84	87	87	90
1639	M	1	84	88	88	90
1640	M	1	86	88	88	89
1641	M	1	84	88	89	89
1642	M	1	86	88	88	88
1643	M	1	86	87	88	87
1644	M	1	86	86	87	86
1645	M	1	86	85	85	87
1646	M	1	84	85	84	87
1647	M	1	86	85	83	89
1648	M	1	84	85	84	90
1649	M	1	84	86	84	91
1650	M	1	84	87	86	92
1651	M	1	84	88	87	93
1652	M	1	84	90	88	93
1653	M	1	84	90	89	92
1654	M	1	84	91	84	88
1655	M	1	84	91	84	87
1656	M	1	86	92	85	85
1657	M	1	84	91	86	84
1658	M	1	86	91	87	83
1659	M	1	84	92	90	79
1660	M	1	86	92	91	78
1661	M	1	84	92	90	78
1662	M	1	84	92	89	77
1663	M	1	86	91	89	77
1664	M	1	86	90	89	78
1665	M	1	88	90	88	78
1666	M	1	86	90	88	79
1667	M	1	88	89	87	79
1668	M	1	86	88	86	79
1669	M	1	88	88	87	78
1670	M	1	86	88	88	79
1671	M	1	88	88	88	80
1672	M	1	88	88	89	81
1673	M	1	88	88	89	82
1674	M	1	88	89	89	84
1675	M	1	88	89	89	86
1676	M	1	90	89	89	86
1677	M	1	88	88	88	86
1678	M	1	90	88	88	87
1679	M	1	88	88	88	87
1680	M	1	90	89	88	88
1681	M	1	88	89	88	89
1682	M	1	90	89	89	90
1683	M	1	88	90	90	91
1684	M	1	90	91	91	92
1685	M	1	92	91	92	92
1686	M	1	90	91	92	92
1687	M	1	90	92	92	92
1688	M	1	90	92	92	92
1689	M	1	92	92	92	93
1690	M	1	90	93	92	93
1691	M	1	90	93	93	94
1692	M	1	90	94	94	95
1693	M	1	90	95	95	95
1694	M	1	90	95	95	95
1695	M	1	90	94	89	89
1696	M	1	90	94	87	88
1697	M	1	88	94	88	87
1698	M	1	90	94	88	87
1699	M	1	90	94	88	88
1700	M	1	88	92	87	86
1701	M	1	86	91	86	86
1702	M	1	88	90	85	83
1703	M	1	86	88	83	83
1704	M	1	86	87	82	81
1705	M	1	86	85	82	82
1706	M	1	86	84	82	83
1707	F	1	82	81	81	80
1708	F	1	80	80	81	80
1709	F	1	80	80	83	82
1710	F	1	82	79	84	83
1711	F	1	80	79	86	84
1712	F	1	82	78	85	86
1713	F	1	80	78	83	86
1714	F	1	82	78	81	85
1715	F	1	82	78	80	83
1716	F	1	82	79	80	82
1717	F	1	80	79	80	82
1718	F	1	82	79	81	81
1719	F	1	82	80	81	81
1720	F	1	80	81	81	82
1721	F	1	82	81	80	81
1722	F	1	80	80	80	81
1723	F	1	80	80	79	80
1724	F	1	82	79	79	79
1725	F	1	80	79	79	79
1726	F	1	82	79	79	79
1727	F	1	80	79	79	79
1728	F	1	80	79	79	79
1729	F	1	80	79	79	79
1730	F	1	80	79	79	79
1731	F	1	78	79	79	79
1732	F	1	78	79	80	79
1733	F	1	80	79	80	79
1734	F	1	80	79	79	79
1735	F	1	78	79	79	79
1736	F	1	80	78	78	78
1737	F	1	80	77	77	77
1738	F	1	78	77	77	77
1739	F	1	78	76	77	76
1740	F	1	78	76	77	76
1741	F	1	78	77	77	76
1742	F	1	78	77	78	77
1743	F	1	76	77	78	77
1744	F	1	78	78	78	78
1745	F	1	78	78	78	78
1746	F	1	76	78	78	78
1747	F	1	78	78	77	77
1748	F	1	78	77	77	77
1749	F	1	78	77	77	77
1750	F	1	76	77	77	77
1751	F	1	78	77	77	77
1752	F	1	78	77	77	77
1753	F	1	76	77	77	77
1754	F	1	78	77	77	77
1755	F	1	78	77	77	77
1756	F	1	76	77	77	78
1757	F	1	78	78	78	78
1758	F	1	78	78	78	78
1759	F	1	76	78	79	78
1760	F	1	78	79	79	79
1761	F	1	78	79	80	79
1762	F	1	78	80	79	80
1763	F	1	78	80	79	80
1764	F	1	78	79	79	79
1765	F	1	78	79	78	79
1766	F	1	78	79	78	79
1767	F	1	78	78	78	78
1768	F	1	80	79	79	78
1769	F	1	78	79	79	79
1770	F	1	78	80	80	79
1771	F	1	80	81	81	80
1772	F	1	80	81	82	81
1773	F	1	80	81	81	81
1774	F	1	80	81	81	81
1775	F	1	80	81	80	81
1776	F	1	80	80	80	81
1777	F	1	80	80	80	81
1778	F	1	82	80	80	81
1779	F	1	80	80	80	81
1780	F	1	80	81	81	81
1781	F	1	82	81	81	81
1782	F	1	80	82	81	81
1783	F	1	80	82	81	82
1784	F	1	80	82	81	81
1785	F	1	80	82	80	81
1786	F	1	80	81	80	81
1787	F	1	80	80	80	80
1788	F	1	80	79	79	80
1789	F	1	80	78	78	79
1790	F	1	80	78	78	79
1791	F	1	80	78	78	78
1792	F	1	80	78	79	78
1793	F	1	80	78	79	79
1794	F	1	80	79	80	79
1795	F	1	80	80	80	80
1796	F	1	80	80	80	80
1797	F	1	80	80	80	80
1798	F	1	80	81	80	80
1799	F	1	80	80	80	80
1800	F	1	80	79	79	79
1801	F	1	80	79	79	79
1802	F	1	80	79	79	79
1803	F	1	80	79	80	80
1804	F	1	80	80	81	80
1805	F	1	78	81	81	81
1806	F	1	78	81	82	82
1807	F	1	80	81	81	81
1808	F	1	78	81	80	81
1809	F	1	78	80	79	80
1810	F	1	80	79	78	79
1811	F	1	80	78	78	78
1812	F	1	80	79	78	78
1813	F	1	80	79	79	79
1814	F	1	80	79	79	79
1815	F	1	80	80	79	80
1816	F	1	80	80	79	80
1817	F	1	80	80	79	80
1818	F	1	80	80	80	80
1819	F	1	80	80	81	79
1820	F	1	80	81	81	79
1821	F	1	80	81	81	79
1822	F	1	80	81	81	80
1823	F	1	80	81	81	80
1824	F	1	80	81	81	81
1825	F	1	80	81	81	80
1826	F	1	78	81	81	79
1827	F	1	78	81	80	79
1828	F	1	80	80	80	78
1829	F	1	78	79	79	77
1830	F	1	78	78	78	77
1831	F	1	80	77	77	77
1832	F	1	80	76	76	77
1833	F	1	78	76	75	77
1834	F	1	80	75	75	77
1835	F	1	80	75	76	77
1836	F	1	78	76	77	77
1837	F	1	80	77	78	78
1838	F	1	80	77	78	78
1839	F	1	78	78	79	79
1840	F	1	80	78	79	79
1841	F	1	78	79	79	80
1842	F	1	80	79	79	81
1843	F	1	80	79	80	81
1844	F	1	80	80	81	80
1845	F	1	80	80	82	81
1846	F	1	82	82	83	81
1847	F	1	80	83	84	82
1848	F	1	82	84	85	83
1849	F	1	82	85	86	84
1850	F	1	80	86	86	84
1851	F	1	82	86	87	85
1852	F	1	82	87	87	85
1853	F	1	82	87	87	86
1854	F	1	82	87	86	86
1855	F	1	82	86	86	86
1856	F	1	84	86	85	86
1857	F	1	84	85	86	85
1858	F	1	82	87	86	85
1859	F	1	84	87	87	86
1860	F	1	82	87	85	85
1861	F	1	82	85	84	85
1862	F	1	84	84	82	84
1863	F	1	82	82	80	83
1864	F	1	84	81	79	82
1865	F	1	82	80	79	81
1866	F	1	82	79	79	80
1867	F	1	82	80	80	81
1868	F	1	82	80	80	81
1869	F	1	82	80	80	81
1870	F	1	66	68	68	69
1871	F	1	66	66	68	67
1872	F	1	68	65	66	66
1873	F	1	68	64	65	65
1874	F	1	68	64	64	64
1875	F	1	66	64	64	65
1876	F	1	66	65	65	65
1877	F	1	66	66	66	66
1878	F	1	66	68	68	68
1879	F	1	66	69	69	69
1880	F	1	64	68	68	70
1881	F	1	64	67	67	69
1882	F	1	64	65	66	68
1883	F	1	64	64	65	67
1884	F	1	64	62	64	66
1885	F	1	64	60	63	64
1886	F	1	62	60	61	63
1887	F	1	62	59	60	62
1888	F	1	62	60	60	62
1889	F	1	64	60	60	62
1890	F	1	64	61	61	62
1891	F	1	64	62	61	63
1892	F	1	64	63	62	63
1893	F	1	60	64	63	64
1894	F	1	60	64	64	65
1895	F	1	60	65	65	65
1896	F	1	60	64	65	66
1897	F	1	62	64	66	65
1898	F	1	62	63	64	64
1899	F	1	60	62	63	62
1900	F	1	60	60	62	61
1901	F	1	60	59	60	60
1902	F	1	60	60	60	60
1903	F	1	60	61	61	61
1904	F	1	60	60	61	61
1905	F	1	60	60	62	61
1906	F	1	60	60	61	62
1907	F	1	60	61	62	61
1908	F	1	60	59	60	59
1909	F	1	60	58	59	59
1910	F	1	60	58	59	59
1911	F	1	60	58	59	59
1912	F	1	60	58	59	59
1913	F	1	60	59	59	59
1914	F	1	60	58	59	58
1915	F	1	58	57	58	57
1916	F	1	58	56	57	56
1917	F	1	58	55	56	55
1918	F	1	60	60	59	60
1919	F	1	58	61	61	61
1920	F	1	60	62	63	62
1921	F	1	58	62	63	62
1922	F	1	56	61	62	62
1923	F	1	56	60	61	60
1924	F	1	56	58	60	59
1925	F	1	58	57	58	58
1926	F	1	58	56	57	57
1927	F	1	58	55	56	55
1928	F	1	58	54	55	54
1929	F	1	58	54	54	54
1930	F	1	58	55	54	54
1931	F	1	58	55	54	55
1932	F	1	58	56	55	56
1933	F	1	58	58	56	57
1934	F	1	56	58	57	58
1935	F	1	56	59	58	58
1936	F	1	56	56	56	56
1937	F	1	56	54	55	54
1938	F	1	56	53	54	53
1939	F	1	56	52	53	53
1940	F	1	56	53	53	52
1941	F	1	56	54	53	53
1942	F	1	56	54	54	54
1943	F	1	56	54	54	54
1944	F	1	56	54	54	54
1945	F	1	54	54	54	54
1946	F	1	56	56	57	56
1947	F	1	56	56	56	56
1948	F	1	56	55	56	55
1949	F	1	56	55	55	55
1950	F	1	56	55	55	55
1951	F	1	56	56	55	55
1952	F	1	56	56	56	56
1953	F	1	56	57	57	57
1954	F	1	56	58	58	57
1955	F	1	54	59	58	58
1956	F	1	54	59	59	59
1957	F	1	58	57	57	57
1958	F	1	58	56	56	55
1959	F	1	58	55	55	55
1960	F	1	60	54	55	54
1961	F	1	58	53	55	56
1962	F	1	56	57	60	61
1963	F	1	56	59	62	63
1964	F	1	56	60	64	65
1965	F	1	56	61	66	66
1966	F	1	58	60	64	67
1967	F	1	60	59	63	66
1968	F	1	60	58	61	65
1969	F	1	60	57	60	64
1970	F	1	60	57	59	63
1971	F	1	60	58	59	62
1972	F	1	60	59	59	62
1973	F	1	60	59	60	62
1974	F	1	60	60	60	62
1975	F	1	60	60	60	62
1976	F	1	60	61	61	62
1977	F	1	60	62	62	63
1978	F	1	60	63	63	64
1979	F	1	62	60	61	62
1980	F	1	62	60	60	61
1981	F	1	58	60	60	61
1982	F	1	58	61	60	61
1983	F	1	58	62	61	62
1984	F	1	58	62	62	62
1985	F	1	58	62	62	63
1986	F	1	56	60	61	63
1987	F	1	60	59	60	63
1988	F	1	62	58	57	61
1989	F	1	60	61	60	62
1990	F	1	60	61	61	63
1991	F	1	60	59	60	60
1992	F	1	60	59	59	61
1993	F	1	60	60	59	61
1994	F	1	62	60	59	62
1995	F	1	62	61	60	63
1996	F	1	62	62	61	64
1997	F	1	62	63	63	65
1998	F	1	62	64	64	66
[truncated: 23,860 more rows]
